# Supplementary material for: Refining Nutritional Assessment Methods for Older Adults: A Pilot Study on Sicilian Long-Living Individuals
Source: Nutrients. 2025 May 30;17(11):1873. doi: 10.3390/nu17111873 (PMC12156965; doi:10.3390/nu17111873)
Supplement: Supplementary file 1 [file nutrients-17-01873-s001.zip]

Archive with 1 entries (1 files):
- nutrients-3644912-supplementary.pdf
